# Supplementary material for: Fermented Fish Collagen Diminished Photoaging-Related Collagen Decrease by Attenuating AGE–RAGE Binding Activity
Source: Curr Issues Mol Biol. 2024 Dec 20;46(12):14351–65. doi: 10.3390/cimb46120860 (PMC11674791; doi:10.3390/cimb46120860)
Supplement: Supplementary file 1 [file cimb-46-00860-s001.zip]

Archive with 1 entries (1 files):
- cimb-3376624-supplementary.pdf
